# Supplementary material for: Sizing the Knowledge Gap in Taxonomy: The Last Dozen Years of Aphidiinae Research
Source: Insects. 2022 Feb 5;13(2):170. doi: 10.3390/insects13020170 (PMC8874855; doi:10.3390/insects13020170)
Supplement: Supplementary file 1 [file insects-13-00170-s001.zip]

Archive with 1 entries (1 files):
- insects-1561473-supplementary.xlsx
