# Supplementary material for: Sizing the Knowledge Gap in Taxonomy: The Last Dozen Years of Aphidiinae Research
Source: Insects. 2022 Feb 5;13(2):170. doi: 10.3390/insects13020170 (PMC8874855; doi:10.3390/insects13020170)
Supplement: Supplementary file 1 [file insects-13-00170-s001.zip › insects-1561473-supplementary.xlsx]

## Sheet: Sheet1
Table S1. List of the Aphidiinae species described in period 2010-2021.
Species name	Type locality (country)	Region (Continent)	Biogeographic realm	Year	Authors	Authors residance (country/continent)	Reference	Google scholar	Scopus	Web of Science
Aphidius medvedevi Davidian, 2010	Russia	Asia	Palaearctic	2010	Davidian	Russia/Europe	Davidian, E. M., & Gavrilyuk, A. V. (2010). A new species of the genus Aphidius Nees (Hymenoptera: Aphidiidae) from Western Siberia. Russian Entomological Journal, 19(2), 119-121.	present	not present	not present
Fissicaudus thailandicus Starý & Rakhshani, 2010	Thailand	Asia	Indomalayan	2010	Starý & Rakhshani	Czech Republic/Europe; Iran/Asia	Starý, P., Rakhshani, E., Havelka, J., Tomanović, Ž., Kavallieratos, N. G., & Sharkey, M. (2010). Review and key to the world parasitoids (Hymenoptera: Braconidae: Aphidiinae) of Greenideinae aphids (Hemiptera: Aphididae), including notes on invasive pest species. Annals of the Entomological Society of America, 103(3), 307-321.	present	present	present
Lysiphlebus orientalis Starý & Rakhshani, 2010	China	Asia	Palaearctic	2010	Starý & Rakhshani	Czech Republic/Europe; Iran/Asia	Starý, P., Rakhshani, E., Tomanović, Ž., Hoelmer, K., Kavallieratos, N. G., Yu, J., ... & Heimpel, G. E. (2010). A new species of Lysiphlebus Förster 1862 (Hymenoptera: Braconidae, aphidiinae) attacking soybean aphid, Aphis glycines Matsumura (Hemiptera: Aphididae) from China. Journal of Hymenoptera research, 19(1), 179-186.	present	present	present
Areopraon rasnitsyni Davidian, 2011	Russia	Asia	Palaearctic	2011	Davidian	Russia/Europe	Davidian, E. M., & Gavrilyuk, A. V. (2011). A new species of the genus Areopraon Mackauer, 1959 (Hymenoptera: Aphidiidae) from Western Siberia. Russian Entomological Journal, 20(3), 247-249.	present	not present	not present
Aphidius ericaphidis Pike & Starý, 2011	USA	North America	Nearctic	2011	Pike & Starý	USA/ North America; Czech Republic/Europe	Pike, K. S., Starý, P., Graf, G., Raworth, D. A., Mathur, S., Tanigoshi, L. K., & Murray, T. (2011). A new Aphidius Nees (Hymenoptera, Braconidae, Aphidiinae) of Ericaphis fimbriata (Richards)(Hemiptera, Aphididae) and key to parasitoids of blueberry aphid in the Pacific Northwest. Zootaxa, 2802(1), 58-62.	present	present	present
Aphidius stigmaticus Rakhshani & Tomanović, 2011	Iran	Asia	Palaearctic	2011	Rakhshani & Tomanović	Iran/Asia; Serbia/Europe	Rakhshani, E., Tomanović, Ž., Starý, P., Kavallieratos, N. G., Ilić, M., Stanković, S. S., & Rajabi-Mazhar, N. (2011). Aphidiinae parasitoids (Hymenoptera: Braconidae) of Macrosiphoniella aphids (Hemiptera: Aphididae) in the western Palaearctic region. Journal of Natural History, 45(41-42), 2559-2575.	present	present	present
Ephedrus ramnagarensis Akhtar, 2011	India	Asia	Indomalayan	2011	Akhtar	India/Asia	Akhtar, M. S., Khan, F. R., & Ramamurthy, V. V. (2011). Description of a new species of the genus Ephedrus (Hymenoptera: Braconidae: Aphidiinae) from India with an up to date checklist. The Pan-Pacific Entomologist, 87(2), 98-105.	present	present	present
Aphidius balcanicus Tomanović & Petrović, 2011	Serbia	Europe	Palaearctic	2011	Tomanović & Petrović	Serbia/Europe	Petrović, A., Žikić, V., Petrović-Obradović, O., Mitrovski-Bogdanović, A., Kavallieratos, K. G., Starý, P., & Tomanović, Ž. (2011). Two new species of aphid parasitoids (Hymenoptera, Braconidae, Aphidiinae) from the Balkan Peninsula. Zootaxa, 2895(1), 58-64.	present	present	present
Aphidius chaetosiphonis Tomanović & Petrović, 2011	Montenegro	Europe	Palaearctic	2011	Tomanović & Petrović	Serbia/Europe	Petrović, A., Žikić, V., Petrović-Obradović, O., Mitrovski-Bogdanović, A., Kavallieratos, K. G., Starý, P., & Tomanović, Ž. (2011). Two new species of aphid parasitoids (Hymenoptera, Braconidae, Aphidiinae) from the Balkan Peninsula. Zootaxa, 2895(1), 58-64.	present	present	present
Aphidius bifurcatus Rakhshani & Tomanović, 2012	India	Asia	Indomalayan	2012	Rakhshani & Tomanović	Iran/Asia; Serbia/Europe	Rakhshani, E., Barahoei, H., Ahmed, Z., Tomanović, Z., Janković, M., Petrović, A., & Starý, P. (2012). New species and additional evidence of aphid parasitoids (Hymenoptera, Braconidae, Aphidiinae) from India. Zootaxa, 3397(1), 45-54.	present	present	present
Ephedrus longiarticulatus Rakhshani & Tomanović, 2012	India	Asia	Indomalayan	2012	Rakhshani & Tomanović	Iran/Asia; Serbia/Europe	Rakhshani, E., Barahoei, H., Ahmed, Z., Tomanović, Z., Janković, M., Petrović, A., & Starý, P. (2012). New species and additional evidence of aphid parasitoids (Hymenoptera, Braconidae, Aphidiinae) from India. Zootaxa, 3397(1), 45-54.	present	present	present
Praon cowiche Hollingbery & Pike, 2012	USA	North America	Nearctic	2012	Hollingbery & Pike	USA/ North America	Hollingbery, E. N., Pike, K. S., Graf, G., & Graf, D. (2012). Parasitoids (Hymenoptera: Braconidae: Aphidiinae) of rabbitbrush aphids and linkage with agriculturally important pest aphids in Washington State, United States of America. The Canadian Entomologist, 144(5), 621-634.	present	present	present
Choreopraon totarae Mackauer, 2012	New Zaeland	Australia & Oceania	Australasia	2012	Mackauer	Canada/USA	Mackauer, M., & Finlayson, T. (2012). Choreopraon totarae (Hymenoptera: Braconidae: Aphidiinae), a new parasitoid of Neophyllaphis totarae (Hemiptera: Aphidoidea: Drepanosiphidae) in New Zealand. New Zealand Journal of Zoology, 39(1), 77-84.	present	present	present
Trioxys metacarpalis Rakhshani & Starý, 2012	Iran	Asia	Palaearctic	2012	Rakhshani & Starý	Iran/Asia; Czech Republic/Europe	Rakhshani, E., Kazemzadeh, S., Starý, P., Barahoei, H., G Kavallieratos, N., Ćetković, A., ... & Takiya, D. (2012). Parasitoids (Hymenoptera: Braconidae: Aphidiinae) of northeastern Iran: Aphidiine-aphid-plant associations, key and description of a new species. Journal of Insect Science, 12(1).	present	present	present
Aphidius staticobii Tomanović & Petrović, 2012	Slovenia	Europe	Palaearctic	2012	Tomanović & Petrović	Serbia/Europe	Kos, K., Trdan, S., Petrović, A., Starý, P., Kavallieratos, N. G., Petrović-Obradović, O., & Tomanović, Ž. (2012). Aphidiinae (Hymenoptera, Braconidae, Aphidiinae) from Slovenia, with description of a new Aphidius species. Zootaxa, 3456(1), 36-50.	present	present	present
Diaeretellus svalbardicum Chaubet & Tomanović, 2013	Norway	Europe	Palaearctic	2013	Chaubet & Tomanović	France/Europe; Serbia/Europe	Chaubet, B., Derocles, S. A., Hullé, M., Le Ralec, A., Outreman, Y., Simon, J. C., & Tomanović, Ž. (2013). Two new species of aphid parasitoids (Hymenoptera, Braconidae, Aphidiinae) from the high arctic (Spitsbergen, Svalbard). Zoologischer Anzeiger-A Journal of Comparative Zoology, 252(1), 34-40.	present	present	present
Aphidius leclanti Tomanović & Chaubet, 2013	Norway	Europe	Palaearctic	2013	Tomanović & Chaubet	Serbia/Europe; France/Europe	Chaubet, B., Derocles, S. A., Hullé, M., Le Ralec, A., Outreman, Y., Simon, J. C., & Tomanović, Ž. (2013). Two new species of aphid parasitoids (Hymenoptera, Braconidae, Aphidiinae) from the high arctic (Spitsbergen, Svalbard). Zoologischer Anzeiger-A Journal of Comparative Zoology, 252(1), 34-40.	present	present	present
Praon longicaudus Tomanović & Starý, 2013	Montenegro	Europe	Palaearctic	2013	Tomanović & Starý	Serbia/Europe; Czech Republic/Europe	Mitrovski-Bogdanović, A., Petrović, A., Mitrović, M., Ivanović, A., Žikić, V., Starý, P., ... & Tomanović, Ž. (2013). Identification of two cryptic species within the Praon abjectum group (Hymenoptera: Braconidae: Aphidiinae) using molecular markers and geometric morphometrics. Annals of the Entomological Society of America, 106(2), 170-180.	present	present	present
Praon sambuci Tomanović & Starý, 2013	Serbia	Europe	Palaearctic	2013	Tomanović & Starý	Serbia/Europe; Czech Republic/Europe	Mitrovski-Bogdanović, A., Petrović, A., Mitrović, M., Ivanović, A., Žikić, V., Starý, P., ... & Tomanović, Ž. (2013). Identification of two cryptic species within the Praon abjectum group (Hymenoptera: Braconidae: Aphidiinae) using molecular markers and geometric morphometrics. Annals of the Entomological Society of America, 106(2), 170-180.	present	present	present
Praon kurisakiae Takada, 2014	Japan	Asia	Palaearctic	2014	Takada	Japan/Asia	Takada, H. (2014). Redescription of P apilloma luteum and description of a new P raon species (H ymenoptera: B raconidae; A phidiinae) parasitic on K urisakia querciphila (H omoptera: A phididae: T helaxinae) in J apan, with notes on synonymy and life cycle of P. luteum. Entomological Science, 17(1), 86-95.	present	present	present
Trioxys kasparyani Davidian, 2014	Russia	Asia	Palaearctic	2014	Davidian	Russia/Europe	Davidian, E. M. (2014). A new species of the genus Trioxys Mackauer (Hymenoptera: Aphidiidae) from Sverdlovsk Province of Russia. In Труды Русского энтомологического общества (pp. 157-159).	present	not present	not present
Praon staticobii Tomanović and Petrović, 2014	Slovenia	Europe	Palaearctic	2014	Tomanović & Petrović	Serbia/Europe	Mitrovski-Bogdanović, A., Tomanović, Ž., Mitrović, M., Petrović, A., Ivanović, A., Žikić, V., ... & Vorburger, C. (2014). The Praon dorsale–yomenae s. str. complex (Hymenoptera, Braconidae, Aphidiinae): Species discrimination using geometric morphometrics and molecular markers with description of a new species. Zoologischer Anzeiger-A Journal of Comparative Zoology, 253(4), 270-282.	present	present	present
Pauesia eugenii Davidian, 2015	Russia	Asia	Palaearctic	2015	Davidian	Russia/Europe	Davidian, E. M. (2015). Parasitoid wasps of the subgenus Pauesia Quilis s. str.(Hymenoptera, Aphidiidae) from Russia and neighboring countries. Entomological Review, 95(4), 500-506.	present	present	not present
Monoctonia japonica Rakhshani & Tomanović, 2015	Japan	Asia	Palaearctic	2015	Rakhshani & Tomanović	Iran/Asia; Serbia/Europe	Rakhshani, E. (2015). Revision of the world Monoctonia Starý, parasitoids of gall aphids: taxonomy, distribution, host range, and phylogeny (Hymenoptera, Braconidae: Aphidiinae). Zootaxa, 3905(4), 474-488.	present	present	present
Sergeyoxys monoceratus Davidian, 2016	Russia	Asia	Palaearctic	2016	Davidian	Russia/Europe	Davidian, E. M. (2016). A new genus and new species of subfamily Trioxinae (Hymenoptera: Aphidiidae) from the Far East of Russia. Zootaxa, 4205(5), zootaxa-4205.	present	present	present
Ephedrus tamaricis Tomanović and Petrović, 2016	Slovenia	Europe	Palaearctic	2016	Tomanović & Petrović	Serbia/Europe	Petrović, A., Kocić, K., Kos, K., Plećaš, M., Žikić, V., Kavallieratos, N. G., & Tomanović, Ž. (2016). High genetic diversity and a new cryptic species within the Ephedrus persicae species group (Hymenoptera: Braconidae: Aphidiinae). Biologia, 71(12), 1386-1394.	present	present	present
Paralipsis planus van Achterberg, 2016	Netherlands	Europe	Palaearctic	2016	van Achterberg	Netherlands/Europe	van Achterberg, C., & de Zugasti Carrón, N. F. O. (2016). Revision of the genus Paralipsis Foerster, 1863 (Hymenoptera, Braconidae), with the description of two new species. ZooKeys, (606), 25.	present	present	present
Paralipsis tibiator van Achterberg & Ortiz de Zugasti, 2016	Spain	Europe	Palaearctic	2016	van Achterberg & Ortiz de Zugasti	Netherlands/Europe; Belgium/Europe	van Achterberg, C., & de Zugasti Carrón, N. F. O. (2016). Revision of the genus Paralipsis Foerster, 1863 (Hymenoptera, Braconidae), with the description of two new species. ZooKeys, (606), 25.	present	present	present
Acanthocaudus bicolor Kula, 2017	USA	North America	Nearctic	2017	Kula	USA/ North America	Kula, R. R., Johnson, P. J., Heidel-Baker, T. T., & Boe, A. (2017). A new species of Acanthocaudus Smith (Braconidae: Aphidiinae), with a key to species and new host and distribution records for aphidiines associated with Silphium perfoliatum L.(Asterales: Asteraceae). Zootaxa, 4236(3), 543-552.	present	present	present
Trioxys remaudierei Starý & Rakhshani, 2017	France	Europe	Palaearctic	2017	Starý & Rakhshani	Czech Republic/Europe; Iran/Asia	Rakhshani, E., Pons, X., Lumbierres, B., Havelka, J., Pérez Hidalgo, N., Tomanović, Ž., & Starý, P. (2017). A new parasitoid (Hymenoptera: Braconidae: Aphidiinae) of the invasive bamboo aphids Takecallis spp.(Hemiptera: Aphididae) from Western Europe. Journal of Natural History, 51(21-22), 1237-1248.	present	present	present
Astigmapraon hei Tian & Chen, 2017	China	Asia	Palaearctic	2017	Tian & Chen	China/Asia	Tian, H. W., Achterberg, K. V., & Chen, X. X. (2017). A new genus of the tribe Praini Mackauer (Hymenoptera: Braconidae: Aphidiinae) from China. Zootaxa, 4362(1), 131-134.	present	present	present
Dyscritulus trjapitzini Davidian, 2018	Georgia	Europe	Palaearctic	2018	Davidian	Russia/Europe	Davidian, E. M. (2018). A New Species of the Aphidiid-Wasp Genus Dyscritulus Hincks, 1943 (Hymenoptera, Aphidiidae) from the Caucasus. Entomological Review, 98(6), 776-780.	present	present	not present
Lysiphlebus brachycaudi Starý & Tomanović, 2018	Serbia	Europe	Palaearctic	2018	Starý & Tomanović	Czech Republic/Europe; Serbia/Europe	Tomanović, Ž., Mitrović, M., Petrović, A., Kavallieratos, N. G., Žikić, V., Ivanović, A., ... & Vorburger, C. (2018). Revision of the European Lysiphlebus species (Hymenoptera: Braconidae: Aphidiinae) on the basis of COI and 28SD2 molecular markers and morphology. Arthropod Systematics and Phylogeny, 76(2), 179-213.	present	present	present
Lysiphlebus volkli Tomanović & Kavallieratos, 2018	Serbia	Europe	Palaearctic	2018	Tomanović & Kavallieratos	Serbia/Europe; Greece/Europe	Tomanović, Ž., Mitrović, M., Petrović, A., Kavallieratos, N. G., Žikić, V., Ivanović, A., ... & Vorburger, C. (2018). Revision of the European Lysiphlebus species (Hymenoptera: Braconidae: Aphidiinae) on the basis of COI and 28SD2 molecular markers and morphology. Arthropod Systematics and Phylogeny, 76(2), 179-213.	present	present	present
Areopraon chui Tian & Chen, 2018	China	Asia	Indomalayan	2018	Tian & Chen	China/Asia	Tian, H. W., van Achterberg, C., & Chen, X. X. (2018). The genera Areopraon Mackauer, 1959 and Pseudopraon Starý, 1975 (Hymenoptera, Braconidae, Aphidiinae) from China, with keys to species. ZooKeys, (780), 61.	present	present	present
Pseudopraon hei Tian & Chen, 2018	China	Asia	Indomalayan	2018	Tian & Chen	China/Asia	Tian, H. W., van Achterberg, C., & Chen, X. X. (2018). The genera Areopraon Mackauer, 1959 and Pseudopraon Starý, 1975 (Hymenoptera, Braconidae, Aphidiinae) from China, with keys to species. ZooKeys, (780), 61.	present	present	present
Monoctonus brachyradius Čkrkić, Petrović & Tomanović, 2019	Canada	North America	Nearctic	2019	Čkrkić, Petrović & Tomanović	Serbia/Europe	Čkrkić, J., Petrović, A., Kocić, K., Kavallieratos, N. G., Hebert, P. D., & Tomanović, Ž. (2019). Review of the world Monoctonina Mackauer 1961 (Hymenoptera, Braconidae, Aphidiinae): key for their identification and descriptions of five new species. Zootaxa, 4691(4), zootaxa-4691.	present	present	present
Monoctonus canadensis Čkrkić, Petrović & Tomanović, 2019	Canada	North America	Nearctic	2019	Čkrkić, Petrović & Tomanović	Serbia/Europe	Čkrkić, J., Petrović, A., Kocić, K., Kavallieratos, N. G., Hebert, P. D., & Tomanović, Ž. (2019). Review of the world Monoctonina Mackauer 1961 (Hymenoptera, Braconidae, Aphidiinae): key for their identification and descriptions of five new species. Zootaxa, 4691(4), zootaxa-4691.	present	present	present
Monoctonus indiscretus Čkrkić, Petrović and Tomanović	Canada	North America	Nearctic	2019	Čkrkić, Petrović & Tomanović	Serbia/Europe	Čkrkić, J., Petrović, A., Kocić, K., Mitrović, M., Kavallieratos, N. G., Van Achterberg, C., ... & Tomanović, Ž. (2020). Phylogeny of the Subtribe Monoctonina (Hymenoptera, Braconidae, Aphidiinae). Insects, 11(3), 160.	present	present	present
Monoctonus inexpectatus Čkrkić, Petrović & Tomanović, 2019	Canada	North America	Nearctic	2019	Čkrkić, Petrović & Tomanović	Serbia/Europe	Čkrkić, J., Petrović, A., Kocić, K., Kavallieratos, N. G., Hebert, P. D., & Tomanović, Ž. (2019). Review of the world Monoctonina Mackauer 1961 (Hymenoptera, Braconidae, Aphidiinae): key for their identification and descriptions of five new species. Zootaxa, 4691(4), zootaxa-4691.	present	present	present
Monoctonus luteus Čkrkić, Petrović & Tomanović, 2019	Canada	North America	Nearctic	2019	Čkrkić, Petrović & Tomanović	Serbia/Europe	Čkrkić, J., Petrović, A., Kocić, K., Kavallieratos, N. G., Hebert, P. D., & Tomanović, Ž. (2019). Review of the world Monoctonina Mackauer 1961 (Hymenoptera, Braconidae, Aphidiinae): key for their identification and descriptions of five new species. Zootaxa, 4691(4), zootaxa-4691.	present	present	present
Monoctonus parvipalpus Čkrkić, Petrović & Tomanović, 2019	Canada	North America	Nearctic	2019	Čkrkić, Petrović & Tomanović	Serbia/Europe	Čkrkić, J., Petrović, A., Kocić, K., Kavallieratos, N. G., Hebert, P. D., & Tomanović, Ž. (2019). Review of the world Monoctonina Mackauer 1961 (Hymenoptera, Braconidae, Aphidiinae): key for their identification and descriptions of five new species. Zootaxa, 4691(4), zootaxa-4691.	present	present	present
Dyscritulus dzhungaricus Davidian, 2019	Kazahstan	Asia	Palaearctic	2019	Davidian	Russia/Europe	Davidian, E. M. (2019). To the Knowledge of the Aphidiid Wasps of the Genera Dyscritulus Hincks, 1943 and Pseudopraon Starý, 1975 (Hymenoptera, Aphidiidae: Prainae). Entomological Review, 99(6), 853-857.	present	present	not present
Ephedrus hyadaphidis Kocić & Tomanović, 2019	Montenegro	Europe	Palaearctic	2019	Tomanović & Kocić	Serbia/Europe	Kocić, K., Petrović, A., Čkrkić, J., Mitrović, M., & Tomanović, Ž. (2019). Phylogenetic relationships and subgeneric classification of European Ephedrus species (Hymenoptera, Braconidae, Aphidiinae). ZooKeys, 878, 1.	present	present	present
Paralipsis brachycaudi Tomanović & Starý, 2019	Czech Republic	Europe	Palaearctic	2019	Tomanović & Starý	Serbia/Europe; Czech Republic/Europe	Mitrović, M., Starý, P., Jakovljević, M., Petrović, A., Žikić, V., Hidalgo, N. P., & Tomanović, Ž. (2019). Integrative taxonomy of root aphid parasitoids from the genus Paralipsis (Hymenoptera, Braconidae, Aphidiinae) with description of new species. ZooKeys, 831, 49.	present	present	present
Paralipsis rugosa Tomanović & Starý, 2019	Moldova	Europe	Palaearctic	2019	Tomanović & Starý	Serbia/Europe; Czech Republic/Europe	Mitrović, M., Starý, P., Jakovljević, M., Petrović, A., Žikić, V., Hidalgo, N. P., & Tomanović, Ž. (2019). Integrative taxonomy of root aphid parasitoids from the genus Paralipsis (Hymenoptera, Braconidae, Aphidiinae) with description of new species. ZooKeys, 831, 49.	present	present	present
Trioxys tatianae Davidian,2020	Russia	Asia	Palaearctic	2020	Davidian	Russia/Europe	Davidian, E. M. (2020). A New Species of the Aphidiid Wasp Genus Trioxys Haliday (Hymenoptera, Aphidiidae) from Orenburg Province of Russia. Entomological Review, 100(7), 1029-1032.	present	present	not present
Ephedrus antennalis Tomanović, 2020	Russia	Europe	Palaearctic	2020	Tomanović	Serbia/Europe	Tomanović, Ž., Petrović, A., Kocić, K., Čkrkić, J., & Žikić, V. (2020). Two new morphologically interesting species of the genus Ephedrus Haliday (Hymenoptera, Braconidae, Aphidiinae). Journal of Hymenoptera Research, (77).	present	present	present
Ephedrus carinatus Tomanović, 2020	Austria	Europe	Palaearctic	2020	Tomanović	Serbia/Europe	Tomanović, Ž., Petrović, A., Kocić, K., Čkrkić, J., & Žikić, V. (2020). Two new morphologically interesting species of the genus Ephedrus Haliday (Hymenoptera, Braconidae, Aphidiinae). Journal of Hymenoptera Research, (77).	present	present	present
Lipolexis bengalensis Tomanović & Kocić, 2020	Bangladesh	Asia	Indomalayan	2020	Tomanović & Kocić	Serbia/Europe	Kocić, K., Petrović, A., Čkrkić, J., Kavallieratos, N. G., Rakhshani, E., Arnó, J., ... & Tomanović, Ž. (2020). Resolving the taxonomic status of potential biocontrol agents belonging to the neglected genus lipolexis Förster (Hymenoptera, Braconidae, Aphidiinae) with descriptions of six new species. Insects, 11(10), 667.	present	present	present
Lipolexis pakistanicus Tomanović and Kocić, 2020	Pakistan	Asia	Indomalayan	2020	Tomanović & Kocić	Serbia/Europe	Kocić, K., Petrović, A., Čkrkić, J., Kavallieratos, N. G., Rakhshani, E., Arnó, J., ... & Tomanović, Ž. (2020). Resolving the taxonomic status of potential biocontrol agents belonging to the neglected genus lipolexis Förster (Hymenoptera, Braconidae, Aphidiinae) with descriptions of six new species. Insects, 11(10), 667.	present	present	present
Lipolexis takadai Tomanović & Kocić, 2020	China	Asia	Palaearctic	2020	Tomanović & Kocić	Serbia/Europe	Kocić, K., Petrović, A., Čkrkić, J., Kavallieratos, N. G., Rakhshani, E., Arnó, J., ... & Tomanović, Ž. (2020). Resolving the taxonomic status of potential biocontrol agents belonging to the neglected genus lipolexis Förster (Hymenoptera, Braconidae, Aphidiinae) with descriptions of six new species. Insects, 11(10), 667.	present	present	present
Lipolexis labialis Tomanović & Kocić, 2020	Serbia	Europe	Palaearctic	2020	Tomanović & Kocić	Serbia/Europe	Kocić, K., Petrović, A., Čkrkić, J., Kavallieratos, N. G., Rakhshani, E., Arnó, J., ... & Tomanović, Ž. (2020). Resolving the taxonomic status of potential biocontrol agents belonging to the neglected genus lipolexis Förster (Hymenoptera, Braconidae, Aphidiinae) with descriptions of six new species. Insects, 11(10), 667.	present	present	present
Lipolexis pelopsi Tomanović & Kocić, 2020	Montenegro	Europe	Palaearctic	2020	Tomanović & Kocić	Serbia/Europe	Kocić, K., Petrović, A., Čkrkić, J., Kavallieratos, N. G., Rakhshani, E., Arnó, J., ... & Tomanović, Ž. (2020). Resolving the taxonomic status of potential biocontrol agents belonging to the neglected genus lipolexis Förster (Hymenoptera, Braconidae, Aphidiinae) with descriptions of six new species. Insects, 11(10), 667.	present	present	present
Lipolexis peregrinus Tomanović and Kocić, 2020	Spain	Europe	Palaearctic	2020	Tomanović & Kocić	Serbia/Europe	Kocić, K., Petrović, A., Čkrkić, J., Kavallieratos, N. G., Rakhshani, E., Arnó, J., ... & Tomanović, Ž. (2020). Resolving the taxonomic status of potential biocontrol agents belonging to the neglected genus lipolexis Förster (Hymenoptera, Braconidae, Aphidiinae) with descriptions of six new species. Insects, 11(10), 667.	present	present	present
Aphidius erodii Michelena & Tomanović, 2021	Spain	Europe	Palaearctic	2021	Michelena & Tomanović	Spain/Europe; Serbia/Europe	Petrović, A., Hidalgo, N. P., Saval, J. M. M., & Tomanović, Ž. (2021). A new Aphidius Nees species (Hymenoptera, Braconidae), a parasitoid of Acyrthosiphon malvae (Mosley, 1841) in Europe. Phytoparasitica, 49(1), 93-101.	present	present	present
Trioxys ulmi Čkrkić & Tomanović, 2021	Serbia	Europe	Palaearctic	2021	Čkrkić & Tomanović	Serbia/Europe	Čkrkić, J., Petrović, A., Kocić, K., & Tomanović, Ž. (2021). Insights into phylogenetic relationships between Trioxys Haliday, 1833 and Binodoxys Mackauer, 1960 (Hymenoptera, Braconidae, Aphidiinae), with a description of a new species of the genus Trioxys. Zoosystema, 43(8), 145-154.	present	present	present
Areopraon tricolor Davidian, 2021	Russia	Asia	Palaearctic	2021	Davidian	Russia/Europe	Davidian, E. M., & Belokobylskij, S. A. (2021). Two new species of the genus Areopraon Mackauer, 1959 (Hymenoptera: Braconidae: Aphidiinae) from the Russian Far East. Zootaxa, 4985(1), 131-136.	present	present	present
Areopraon vladivostoki Davidian, 2021	Russia	Asia	Palaearctic	2021	Davidian	Russia/Europe	Davidian, E. M., & Belokobylskij, S. A. (2021). Two new species of the genus Areopraon Mackauer, 1959 (Hymenoptera: Braconidae: Aphidiinae) from the Russian Far East. Zootaxa, 4985(1), 131-136.	present	present	present
Aphidius asiaticus Kim & Tomanović, 2021	South Korea	Asia	Palaearctic	2021	Kim & Tomanović	South Korea/Asia; Serbia/Europe	Kim, S., Tomanović, Ž., Yu, Y., Sohn, J., Han, Y., Lee, G., & Kim, H. (2021). Three new species of the genus Aphidius (Hymenoptera, Braconidae, Aphidiinae) from South Korea. Journal of Hymenoptera Research, (86).	present	present	present
Aphidius longicarpus Kim & Tomanović, 2021	South Korea	Asia	Palaearctic	2021	Kim & Tomanović	South Korea/Asia; Serbia/Europe	Kim, S., Tomanović, Ž., Yu, Y., Sohn, J., Han, Y., Lee, G., & Kim, H. (2021). Three new species of the genus Aphidius (Hymenoptera, Braconidae, Aphidiinae) from South Korea. Journal of Hymenoptera Research, (86).	present	present	present
Aphidius longistigmus Kim & Tomanović, 2021	South Korea	Asia	Palaearctic	2021	Kim & Tomanović	South Korea/Asia; Serbia/Europe	Kim, S., Tomanović, Ž., Yu, Y., Sohn, J., Han, Y., Lee, G., & Kim, H. (2021). Three new species of the genus Aphidius (Hymenoptera, Braconidae, Aphidiinae) from South Korea. Journal of Hymenoptera Research, (86).	present	present	present
Trioxys depressus Petrović & Tomanović, 2021	Kyrgtzstan	Asia	Palaearctic	2021	Petrović & Tomanović	Serbia/Europe	Petrović, A., Kocić, K., Čkrkić, J., & Tomanović, Ž. (2021). Additional data on Aphidiinae (Hymenoptera, Braconidae) fauna of Kyrgyzstan, with description of a new species. Journal of Hymenoptera Research, 82, 221.	present	present	present
Ishtarella thailandica Martens, 2021	Thailand	Asia	Indomalayan	2021	Martens	USA/ North America	Martens, A. P., Buffington, M. L., Quicke, D. L., Raweearamwong, M., Butcher, B. A., & Johnson, P. J. (2021). Ishtarella thailandica Martens, new genus, new species (Hymenoptera: Braconidae: Aphidiinae) of aphid parasitoid from Thailand, with a country checklist of Aphidiinae.	present	not present	not present
							Count	4 genera 64 species	3 genera 60 species	3 genera 56 species
